# Supplementary material for: Concomitant nevirapine impacts pharmacokinetic exposure to the antimalarial artemether-lumefantrine in African children
Source: PLoS One. 2017 Oct 24;12(10):e0186589. doi: 10.1371/journal.pone.0186589 (PMC5655345; doi:10.1371/journal.pone.0186589)
Supplement: S1 Table — (XLSX) [file pone.0186589.s003.xlsx]

## Sheet: Sheet1
S1 Table . PK parameters for ARM, DHA, and LR after administration of AL in HIV positive children with or without NVP.
	AL+NVP	AL (HIV pos)	Change
	n=15*	n=3	% (p-value)
ARM
Cmax (ng/mL)	17 (10 to 30)	18 (5 to 68)	-6 (0.91)
Tmax (hr)	1 (1 to 4)	2 (1 to 4)	-50 (0.47)
AUC0-8hr (hr•ng/mL)	66 (38 to 114)	70 (18 to 278)	-6 (0.86)
DHA
Cmax (ng/mL)	76 (58 to 101)	76 (28 to 202)	0 (0.77)
Tmax (hr)	2 (1 to 4)	2 (2 to 4)	0 (0.20)
AUC0-8hr (hr•ng/mL)	261 (206 to 330)	265 (116 to 609)	-2 (0.61)
LR
Cmax (mg/mL)	13.2 (10.3 to 17.0)	13.0 (8.25 to 20.4)	2 (0.86)
Tmax (hr)	2 (0 to 8)	0 (0 to 8)	>0 (0.50)
AUC0-120hr (hr•mg/mL)	435 (333 to 569)	383 (321 to 456)	14 (<0.44)
Cday7	697 (155 to 2250)	528 (462 to 648)	32 (0.21)
Note: Geometric mean (95% CIs) for AUC and Cmax; Median (range) for Tmax.
*n=14 for DHA AUC0-8hr.
